# Supplementary material for: Genome-Wide Analysis and Expression of Cyclic Nucleotide–Gated Ion Channel (CNGC) Family Genes under Cold Stress in Mango (Mangifera indica)
Source: Plants (Basel). 2023 Jan 29;12(3):592. doi: 10.3390/plants12030592 (PMC9920709; doi:10.3390/plants12030592)
Supplement: Supplementary file 1 [file plants-12-00592-s001.zip › Table S1.xlsx]

## Sheet: Sheet1
Gene ID	Accession	Chromosome location
ArtCNGC1	XM_011624645.2	NW_006498403.1:11088-48582(+)
ArtCNGC2	XM_006848668.3	NW_006499541.1:640650-655522(-)
ArtCNGC3	XM_020670340.1	NW_006499705.1:2356434-2413442(+)
ArtCNGC4	XM_011624044.2	NW_006498057.1:9943049-9960390(+)
ArtCNGC5	XM_011622072.2	NW_006496884.1:57399-95229(+)
ArtCNGC6	XM_011624993.2	NW_006498435.1:9140147-9169484(-)
ArtCNGC7	XM_006845435.3	NW_006498608.1:2277378-2296995(-)
CsCNGC1	XM_006464605.3	NC_023046.1:6309150-6314254(-)
CsCNGC2	XM_006470423.1	NC_023047.1:28094448-28097946(-)
CsCNGC3	XM_006473942.3	NC_023049.1:598822-606624(-)
CsCNGC4	XM_006474057.3	NC_023049.1:1301446-1307223(+)
CsCNGC5	XM_006477477.3	NC_023050.1:3109493-3112739(+)
CsCNGC6	XM_025098798.1	NC_023050.1:15367046-15387869(+)
CsCNGC7	XM_025099583.1	NC_023051.1:20809223-20813107(-)
CsCNGC8	XM_006482646.3	NC_023051.1:20822345-20827160(+)
CsCNGC9	XM_006484848.3	NC_023052.1:13426328-13429929(+)
CsCNGC10	XM_025092207.1	NC_023054.1:17241101-17242381(-)
CsCNGC11	XM_025092206.1	NC_023054.1:17242368-17244942(-)
CsCNGC12	XM_025092374.1	NC_023054.1:17250288-17259001(-)
CsCNGC13	XM_015534070.2	NC_023054.1:17265198-17292442(-)
CsCNGC14	XM_025092375.1	NC_023054.1:17273140-17275734(-)
CsCNGC15	XM_006490457.3	NC_023054.1:17297835-17301424(-)
CsCNGC16	XM_006490456.3	NC_023054.1:17303130-17306542(-)
CsCNGC17	XM_006490465.3	NC_023054.1:17314896-17322663(-)
CsCNGC18	XM_025102558.1	NC_023054.1:17337762-17345884(-)
CsCNGC19	XM_025092238.1	NC_023054.1:17386001-17389106(-)
CsCNGC20	XM_025092378.1	NC_023054.1:17390455-17391283(-)
CsCNGC21	XM_006490471.2	NC_023054.1:17412278-17417974(+)
CsCNGC22	XM_006490473.3	NC_023054.1:17430900-17433965(-)
CsCNGC23	XM_006490475.3	NC_023054.1:17444591-17452379(-)
CsCNGC24	XM_006490479.3	NC_023054.1:17453415-17459043(+)
CsCNGC25	XM_006490488.3	NC_023054.1:17513000-17517769(+)
CsCNGC26	XM_006490489.3	NC_023054.1:17519210-17523244(+)
CsCNGC27	XM_006490490.3	NC_023054.1:17524321-17529003(+)
CsCNGC28	XM_025102586.1	NC_023054.1:17532388-17537849(+)
CsCNGC29	XM_006490492.2	NC_023054.1:17539413-17544860(+)
CsCNGC30	XM_006490616.3	NC_023054.1:17557832-17562927(+)
CsCNGC31	XM_006491201.3	NW_006257073.1:2053250-2057381(+)
CsCNGC32	XM_025093496.1	NW_006257105.1:347937-354450(-)
CsCNGC33	XM_006493330.2	NW_006257105.1:337482-344576(-)
