# Supplementary material for: Genome-Wide Analysis and Expression of Cyclic Nucleotide–Gated Ion Channel (CNGC) Family Genes under Cold Stress in Mango (Mangifera indica)
Source: Plants (Basel). 2023 Jan 29;12(3):592. doi: 10.3390/plants12030592 (PMC9920709; doi:10.3390/plants12030592)
Supplement: Supplementary file 1 [file plants-12-00592-s001.zip › Table S2.xlsx]

## Sheet: Sheet1
Homologous Gene Pairs		Ks	Ka	Ka/Ks
MiCNGC1	MiCNGC38	0.4502	0.0652	0.144825
MiCNGC1	CsCNGC1	1.0014	0.0879	0.0877771
MiCNGC38	CsCNGC1	1.1925	0.0848	0.0711111
MiCNGC20	CsCNGC2	0.7976	0.2367	0.296765
MiCNGC17	CsCNGC3	0.5428	0.0764	0.140752
MiCNGC18	MiCNGC34	0.3232	0.1092	0.337871
MiCNGC18	CsCNGC4	0.6311	0.1596	0.252892
MiCNGC34	CsCNGC4	0.6017	0.0866	0.143926
MiCNGC39	MiCNGC41	0.0132	0.0021	0.159091
MiCNGC39	CsCNGC5	0.893	0.2456	0.275028
MiCNGC41	CsCNGC5	0.8857	0.2456	0.277295
MiCNGC19	CsCNGC6	0.7152	0.1562	0.2184
MiCNGC14	MiCNGC42	0.0188	0.0012	0.0638298
MiCNGC14	CsCNGC8	1.1658	0.0664	0.0569566
MiCNGC42	CsCNGC8	1.1477	0.0664	0.0578548
MiCNGC13	MiCNGC31	0.2635	0.036	0.136622
MiCNGC13	CsCNGC25	0.5565	0.0862	0.154897
MiCNGC31	CsCNGC25	0.5476	0.079	0.144266
MiCNGC4	CsCNGC31	0.7221	0.1533	0.212297
CsCNGC32	CsCNGC33	0.2935	0.1446	0.492675
CsCNGC32	MiCNGC3	0.7464	0.2202	0.295016
CsCNGC32	MiCNGC40	0.8164	0.2206	0.270211
CsCNGC33	MiCNGC3	0.8611	0.2114	0.2455
CsCNGC33	MiCNGC40	0.7668	0.2034	0.265258
MiCNGC3	MiCNGC40	0.3887	0.0743	0.19115
