# Supplementary material for: Genome-Wide Analysis and Expression of Cyclic Nucleotide–Gated Ion Channel (CNGC) Family Genes under Cold Stress in Mango (Mangifera indica)
Source: Plants (Basel). 2023 Jan 29;12(3):592. doi: 10.3390/plants12030592 (PMC9920709; doi:10.3390/plants12030592)
Supplement: Supplementary file 1 [file plants-12-00592-s001.zip › Table S3.xlsx]

## Sheet: Sheet1
Gene ID	Tissues			Cold stress
	Fruit Peel	Fruit Flesh	Leaf	0t-1-1	0t-1-2	2d12c-1	2d12c-2	2d5c-1	2d5c-2	7d12c-1	7d12c-2	7d5c-1	7d5c-2	14d12c-1	14d12c-2	14d5c-1	14d5c-2
MiCNGC1	0	0	0	0	0	0	0	0	0	0	0	0	0	0	0	0	0
MiCNGC2	0.387436	0	0.373926	0.387436	0.442311	0.279513	0.245567	0.30911	0	0.082489	0.160391	1.11836	0.745386	0	0.216527	0.337304	0.121049
MiCNGC3	0	0	0	0	0.099306	0.196431	0.306812	0.062252	0.066066	0.085236	0.081105	0.14166	0.103864	0	0.06258	0.053202	0.060215
MiCNGC4	21.6551	0.21259	2.82437	21.6551	19.9209	20.0506	21.7441	153.478	154.918	16.6974	16.0566	154.42	161.638	17.5451	16.5957	78.3307	89.2446
MiCNGC5	0	0	0	0	0	0	0	0	0	0	0	0	0	0	0	0	0
MiCNGC6	0	0	0	0	0	0	0	0	0	0	0	0.163653	0	0	0	0	0
MiCNGC7	0	0	0	0	0	0.467437	0	0.496607	0.685532	0	0	0	0.63632	0	0	0.207005	0
MiCNGC8	0	0	0	0	0	0	0	0	0	0	0	0.282884	0.460226	0	0	0	0.2235
MiCNGC9	26.7046	0.401536	7.86804	26.7046	23.0616	35.3195	35.7586	25.8473	24.4182	37.3765	34.6368	75.7889	74.8093	39.5876	39.1666	100.444	92.2122
MiCNGC10	0	0	0	0	0	0	0	0	0	0	0	0	0	0	0	0	0
MiCNGC11	1.82902	0.886507	3.66343	1.82902	2.09542	2.71189	0.291602	2.5936	2.09474	2.4178	0	4.54914	5.09408	0	2.13534	5.92309	0
MiCNGC12	0	0	0	0	0	0	0	0	0	0	0	0	0	0	0	0	0
MiCNGC13	7.74054	13.9333	22.5662	7.74054	7.7173	16.712	17.728	18.3626	19.7077	24.4619	21.8706	28.7775	27.4937	21.6845	23.3987	27.9071	30.818
MiCNGC14	0.260745	1.16896	0.372261	0.260745	0.335404	0	0	1.00749	0.573464	0.269321	0.163066	0.45268	0	0.434169	0.47513	0	0.144744
MiCNGC15	0	0	0	0	0	0	0	0	0	0	0	0	0	0	0	0	0
MiCNGC16	0	0	0	0	0	0	0	0	0	0	0	0	0	0	0	0	0
MiCNGC17	75.0377	65.1383	51.0579	75.0377	73.5513	62.859	63.973	59.424	62.0401	57.9724	56.8881	53.8841	56.3988	57.6151	54.1579	58.1221	53.7439
MiCNGC18	0	0	0	0	0	0	0	0	0	0	0	0	0	0	0	0	0
MiCNGC19	26.7571	10.4336	14.9604	26.7571	24.6997	18.2977	20.005	24.4014	24.4995	19.6549	21.5337	25.3858	22.3151	23.4186	23.1689	27.1714	26.2816
MiCNGC20	0	0	0	0	0	0	0	0	0	0	0	0	0	0	0	0.123122	0
MiCNGC21	0	0	0	0	0	0	0	0	0	0	0	0	0	0	0	0	0
MiCNGC22	27.9661	22.6198	16.4188	27.9661	28.2955	35.0213	33.5735	17.5167	17.1091	36.9382	36.4592	31.2802	29.6818	36.8988	32.2896	32.746	31.6976
MiCNGC23	0	0	0	0	0	0	0	0	0	0	0	0	0	0	0	0	0
MiCNGC24	3.70987	1.28934	0.452447	3.70987	3.30223	2.30111	2.42167	1.91959	1.86362	1.66932	2.53372	2.72183	2.12873	2.85265	2.62346	1.16988	1.60761
MiCNGC25	0	0	0	0	0	0	0	0	0	0	0	0	0	0	0	0	0
MiCNGC26	0	0	0	0	0.07244	0	0	0.23604	0	0	0	0.128334	0	0.133711	0.092051	0	0
MiCNGC27	0	0	0	0	0	0	0	0	0	0.166454	1.12307	0	0	0	0.19595	0	0
MiCNGC28	0	0	0	0	0	0	0	0	0	0	0	0	0	0	0	0	0
MiCNGC29	0	0	0	0	0	0.086257	0.500615	0	0.099022	0.326692	0.377758	0	0	0.595351	0.071843	0	0
MiCNGC30	1.68167	0.506201	1.73044	1.68167	2.75938	3.85215	3.98252	3.36248	3.46061	5.19561	5.56572	3.26371	4.3158	6.70148	5.81769	1.11125	0.775284
MiCNGC31	4.01539	7.97686	15.6568	4.01539	4.46287	10.573	11.5455	6.64278	6.07717	9.88862	8.9776	6.67363	5.67688	6.15981	7.43301	3.91052	2.27123
MiCNGC32	0	0	0	0	0	0	0	0	0	0	0	0	0	0	0	0	0
MiCNGC33	8.99545	0.378342	4.77604	8.99545	8.66331	5.49136	4.86157	11.7612	12.0317	3.31975	4.41714	12.2315	14.0345	6.51002	6.27173	5.24463	4.64028
MiCNGC34	76.1005	9.49165	23.9636	76.1005	67.8628	48.2308	49.0866	92.5375	95.4666	41.2814	41.5869	168.511	165.792	41.8501	42.5037	81.8912	122.728
MiCNGC35	5.78483	0.168707	6.25011	5.78483	3.74845	0.973757	1.63265	1.5717	0.683224	1.98008	0.727052	1.10363	1.53244	1.14625	1.81602	0.90545	0
MiCNGC36	17.2159	0.325834	5.45884	17.2159	15.8031	4.62962	4.73937	5.94721	4.21337	4.64424	6.05623	4.98149	4.83819	6.34715	9.07108	4.50046	2.24329
MiCNGC37	1.09281	4.61458	7.58978	1.09281	1.44058	1.74039	1.79116	0.876594	0.726816	2.69456	2.28693	0.473712	0.201615	1.64004	1.94515	0.36607	0
MiCNGC38	0	0.116705	38.8955	0	0	0	0.1095	0.081338	0	1.18269	0.334769	0.072523	0.300611	0.345488	0.886668	0	0
MiCNGC39	0	0	0	0	0	0	0	0	0	0	0	0	0	0	0	0	0
MiCNGC40	0	0	0	0	0	0	0	0	0	0	0	0	0	0	0	0	0
MiCNGC41	0	0	0	0	0	0	0	0	0	0	0	0	0	0	0	0	0
MiCNGC42	0.149333	2.48133	4.89593	0.149333	0.532257	0.331247	0.394693	1.32033	0.775993	0.36121	0.484493	0.408112	0.350485	0.659661	0.703322	0.077037	0.181373
MiCNGC43	7.70451	2.4313	7.37139	7.70451	8.9608	3.77915	3.75407	3.9541	4.843	2.70057	3.81658	4.46167	4.59889	7.57859	6.92526	4.86983	3.0944
